# Supplementary material for: Beyond the host: Unveiling the independent microbiome of equine gastrointestinal nematodes
Source: PLoS One. 2026 Feb 10;21(2):e0339596. doi: 10.1371/journal.pone.0339596 (PMC12890152; doi:10.1371/journal.pone.0339596)
Supplement: S2 Mat — (XLSX) [file pone.0339596.s011.xlsx]

## Sheet: correlation_table_class_biome_s
Taxon1	Taxon2	Correlation	P.value	Method
c__Alphaproteobacteria	c__Actinobacteria	0.6029	0	secom_pearson1
c__Bacteroidia	c__Actinobacteria	-0.7425	0	secom_pearson1
c__Clostridia	c__Actinobacteria	-0.3613	0.015	secom_pearson1
c__Gammaproteobacteria	c__Actinobacteria	0.5048	<0.001	secom_pearson1
Not_Assigned	c__Actinobacteria	-0.469	0.003	secom_pearson1
c__Actinobacteria	c__Alphaproteobacteria	0.6029	<0.001	secom_pearson1
c__Bacteroidia	c__Alphaproteobacteria	-0.6242	<0.001	secom_pearson1
c__Clostridia	c__Alphaproteobacteria	-0.4027	0.0074	secom_pearson1
c__Gammaproteobacteria	c__Alphaproteobacteria	0.546	<0.001	secom_pearson1
c__Negativicutes	c__Alphaproteobacteria	-0.3742	0.029	secom_pearson1
Not_Assigned	c__Alphaproteobacteria	-0.4051	0.013	secom_pearson1
c__Actinobacteria	c__Bacteroidia	-0.7425	<0.001	secom_pearson1
c__Alphaproteobacteria	c__Bacteroidia	-0.6242	<0.001	secom_pearson1
c__Clostridia	c__Bacteroidia	0.363	0.011	secom_pearson1
c__Gammaproteobacteria	c__Bacteroidia	-0.6117	<0.001	secom_pearson1
c__Negativicutes	c__Bacteroidia	0.4064	0.010	secom_pearson1
c__Planctomycetes	c__Bacteroidia	-0.4758	0.014	secom_pearson1
c__Actinobacteria	c__Clostridia	-0.3613	0.015	secom_pearson1
c__Alphaproteobacteria	c__Clostridia	-0.4027	0.008	secom_pearson1
c__Bacteroidia	c__Clostridia	0.363	0.011	secom_pearson1
c__Coriobacteriia	c__Clostridia	0.6253	<0.001	secom_pearson1
c__Desulfovibrionia	c__Clostridia	-0.5524	<0.001	secom_pearson1
c__Gammaproteobacteria	c__Clostridia	-0.5429	<0.001	secom_pearson1
c__Clostridia	c__Coriobacteriia	0.6253	<0.001	secom_pearson1
c__Desulfovibrionia	c__Coriobacteriia	-0.4055	0.017	secom_pearson1
c__Clostridia	c__Desulfovibrionia	-0.5524	<0.001	secom_pearson1
c__Coriobacteriia	c__Desulfovibrionia	-0.4055	0.017	secom_pearson1
c__Actinobacteria	c__Gammaproteobacteria	0.5048	<0.001	secom_pearson1
c__Alphaproteobacteria	c__Gammaproteobacteria	0.546	<0.001	secom_pearson1
c__Bacteroidia	c__Gammaproteobacteria	-0.6117	<0.001	secom_pearson1
c__Clostridia	c__Gammaproteobacteria	-0.5429	<0.001	secom_pearson1
c__Negativicutes	c__Kiritimatiellae	-0.3868	0.020	secom_pearson1
c__Spirochaetia	c__Kiritimatiellae	0.3862	0.017	secom_pearson1
c__Verrucomicrobiae	c__Kiritimatiellae	0.4621	0.0021	secom_pearson1
c__Alphaproteobacteria	c__Negativicutes	-0.3742	0.029	secom_pearson1
c__Bacteroidia	c__Negativicutes	0.4064	0.010	secom_pearson1
c__Kiritimatiellae	c__Negativicutes	-0.3868	0.020	secom_pearson1
c__Verrucomicrobiae	c__Negativicutes	-0.5055	0.001	secom_pearson1
Not_Assigned	c__Negativicutes	0.4403	0.009	secom_pearson1
c__Bacteroidia	c__Planctomycetes	-0.4758	0.014	secom_pearson1
c__Kiritimatiellae	c__Spirochaetia	0.3862	0.017	secom_pearson1
c__Verrucomicrobiae	c__Spirochaetia	0.4499	0.004	secom_pearson1
Not_Assigned	c__Spirochaetia	-0.3809	0.022	secom_pearson1
c__Kiritimatiellae	c__Verrucomicrobiae	0.4621	0.002	secom_pearson1
c__Negativicutes	c__Verrucomicrobiae	-0.5055	0.001	secom_pearson1
c__Spirochaetia	c__Verrucomicrobiae	0.4499	0.004	secom_pearson1
Not_Assigned	c__Verrucomicrobiae	-0.3786	0.016	secom_pearson1
c__Actinobacteria	Not_Assigned	-0.469	0.003	secom_pearson1
c__Alphaproteobacteria	Not_Assigned	-0.4051	0.013	secom_pearson1
c__Negativicutes	Not_Assigned	0.4403	0.008	secom_pearson1
c__Spirochaetia	Not_Assigned	-0.3809	0.022	secom_pearson1
c__Verrucomicrobiae	Not_Assigned	-0.3786	0.016	secom_pearson1

## Sheet: correlation_table_family_biome_
Taxon1	Taxon2	Correlation	P,value	Method
f__Bacteroidaceae	f__Acidaminococcaceae	0.4489	0.021	secom_pearson1
f__Christensenellaceae	f__Acidaminococcaceae	-0.3685	0.027	secom_pearson1
f__Clostridiaceae	f__Acidaminococcaceae	-0.6603	<0.001	secom_pearson1
f__Comamonadaceae	f__Acidaminococcaceae	-0.586	0.003	secom_pearson1
f__Erysipelotrichaceae	f__Acidaminococcaceae	-0.4553	0.019	secom_pearson1
f__Eubacterium_coprostanoligenes_group	f__Acidaminococcaceae	-0.5746	0.003	secom_pearson1
f__Lachnospiraceae	f__Acidaminococcaceae	-0.4459	0.006	secom_pearson1
f__Lactobacillaceae	f__Acidaminococcaceae	-0.5579	0.001	secom_pearson1
f__Micrococcaceae	f__Acidaminococcaceae	-0.4921	<0.001	secom_pearson1
f__Prevotellaceae	f__Acidaminococcaceae	0.3484	0.037	secom_pearson1
f__Sphingomonadaceae	f__Acidaminococcaceae	-0.5469	0.003	secom_pearson1
Not_Assigned	f__Acidaminococcaceae	0.3707	0.024	secom_pearson1
f__Bacteroidaceae	f__Akkermansiaceae	-0.5544	0.004	secom_pearson1
f__Bacteroidales_RF16_group	f__Akkermansiaceae	0.4468	0.013	secom_pearson1
f__Eubacterium_coprostanoligenes_group	f__Akkermansiaceae	0.5972	0.001	secom_pearson1
f__Lachnospiraceae	f__Akkermansiaceae	0.5177	<0.001	secom_pearson1
f__Lactobacillaceae	f__Akkermansiaceae	0.6186	<0.001	secom_pearson1
f__Oscillospiraceae	f__Akkermansiaceae	-0.4363	0.003	secom_pearson1
f__Propionibacteriaceae	f__Akkermansiaceae	-0.464	<0.001	secom_pearson1
f__Spirochaetaceae	f__Akkermansiaceae	0.3646	0.021	secom_pearson1
f__Streptococcaceae	f__Akkermansiaceae	-0.7187	<0.001	secom_pearson1
f__WCHB1_41	f__Akkermansiaceae	0.5067	0.001	secom_pearson1
f__Anaerovoracaceae	f__Alcaligenaceae	-0.5431	0.005	secom_pearson1
f__Caulobacteraceae	f__Alcaligenaceae	0.4242	0.027	secom_pearson1
f__Erysipelotrichaceae	f__Alcaligenaceae	0.5733	0.010	secom_pearson1
f__Moraxellaceae	f__Alcaligenaceae	0.4476	0.007	secom_pearson1
f__Neisseriaceae	f__Alcaligenaceae	0.4575	0.014	secom_pearson1
f__Oscillospiraceae	f__Alcaligenaceae	-0.524	0.001	secom_pearson1
f__Rikenellaceae	f__Alcaligenaceae	-0.5875	<0.001	secom_pearson1
f__Ruminococcaceae	f__Alcaligenaceae	-0.4494	0.013	secom_pearson1
f__Sphingomonadaceae	f__Alcaligenaceae	0.3769	0.031	secom_pearson1
f__Spirochaetaceae	f__Alcaligenaceae	0.432	0.014	secom_pearson1
f__Staphylococcaceae	f__Alcaligenaceae	0.3728	0.039	secom_pearson1
Not_Assigned	f__Alcaligenaceae	-0.5224	0.001	secom_pearson1
f__Alcaligenaceae	f__Anaerovoracaceae	-0.5431	0.005	secom_pearson1
f__Caulobacteraceae	f__Anaerovoracaceae	-0.635	0.006	secom_pearson1
f__Desulfovibrionaceae	f__Anaerovoracaceae	-0.5657	0.001	secom_pearson1
f__Eggerthellaceae	f__Anaerovoracaceae	0.4225	0.013	secom_pearson1
f__Erysipelotrichaceae	f__Anaerovoracaceae	-0.5466	1000	secom_pearson1
f__Lactobacillaceae	f__Anaerovoracaceae	-0.523	0.002	secom_pearson1
f__Moraxellaceae	f__Anaerovoracaceae	-0.5617	0.002	secom_pearson1
f__Oscillospiraceae	f__Anaerovoracaceae	0.6518	<0.001	secom_pearson1
f__Rhodobacteraceae	f__Anaerovoracaceae	-0.4525	0.035	secom_pearson1
f__Rikenellaceae	f__Anaerovoracaceae	0.4507	0.008	secom_pearson1
f__Sphingomonadaceae	f__Anaerovoracaceae	-0.5163	0.010	secom_pearson1
f__Spirochaetaceae	f__Anaerovoracaceae	-0.3752	0.038	secom_pearson1
f__WCHB1_41	f__Anaerovoracaceae	-0.5496	0.001	secom_pearson1
Not_Assigned	f__Anaerovoracaceae	0.3783	0.025	secom_pearson1
f__Acidaminococcaceae	f__Bacteroidaceae	0.4489	<0.001	secom_pearson1
f__Akkermansiaceae	f__Bacteroidaceae	-0.5544	0.004	secom_pearson1
f__Clostridiaceae	f__Bacteroidaceae	-0.4279	0.047	secom_pearson1
f__Lachnospiraceae	f__Bacteroidaceae	-0.4405	0.022	secom_pearson1
f__Muribaculaceae	f__Bacteroidaceae	0.4656	0.022	secom_pearson1
f__Rhizobiaceae	f__Bacteroidaceae	-0.4438	0.039	secom_pearson1
f__Sphingomonadaceae	f__Bacteroidaceae	-0.5011	0.040	secom_pearson1
f__Streptococcaceae	f__Bacteroidaceae	0.6546	0.002	secom_pearson1
f__WCHB1_41	f__Bacteroidaceae	-0.5024	0.011	secom_pearson1
f__Akkermansiaceae	f__Bacteroidales_RF16_group	0.4468	0.013	secom_pearson1
f__Desulfovibrionaceae	f__Bacteroidales_RF16_group	0.4248	<0.001	secom_pearson1
f__Rikenellaceae	f__Bacteroidales_RF16_group	0.4484	0.015	secom_pearson1
f__Alcaligenaceae	f__Caulobacteraceae	0.4242	0.027	secom_pearson1
f__Anaerovoracaceae	f__Caulobacteraceae	-0.635	0.006	secom_pearson1
f__Eggerthellaceae	f__Caulobacteraceae	-0.5172	0.023	secom_pearson1
f__Moraxellaceae	f__Caulobacteraceae	0.4974	0.011	secom_pearson1
f__Rikenellaceae	f__Caulobacteraceae	-0.4763	0.019	secom_pearson1
f__Sphingomonadaceae	f__Caulobacteraceae	0.5806	0.002	secom_pearson1
f__Spirochaetaceae	f__Caulobacteraceae	0.6019	0.002	secom_pearson1
Not_Assigned	f__Caulobacteraceae	-0.5023	0.008	secom_pearson1
f__Acidaminococcaceae	f__Christensenellaceae	-0.3685	<0.001	secom_pearson1
f__Clostridiaceae	f__Christensenellaceae	0.7215	<0.001	secom_pearson1
f__Desulfovibrionaceae	f__Christensenellaceae	-0.3678	0.025	secom_pearson1
f__Eggerthellaceae	f__Christensenellaceae	0.5795	<0.001	secom_pearson1
f__Lachnospiraceae	f__Christensenellaceae	0.6717	<0.001	secom_pearson1
f__Ruminococcaceae	f__Christensenellaceae	0.3526	0.030	secom_pearson1
f__Streptococcaceae	f__Christensenellaceae	-0.4189	0.033	secom_pearson1
f__Acidaminococcaceae	f__Clostridiaceae	-0.6603	<0.001	secom_pearson1
f__Bacteroidaceae	f__Clostridiaceae	-0.4279	0.047	secom_pearson1
f__Christensenellaceae	f__Clostridiaceae	0.7215	<0.001	secom_pearson1
f__Comamonadaceae	f__Clostridiaceae	0.5237	<0.001	secom_pearson1
f__Eggerthellaceae	f__Clostridiaceae	0.5011	0.007	secom_pearson1
f__Lachnospiraceae	f__Clostridiaceae	0.6128	<0.001	secom_pearson1
f__Micrococcaceae	f__Clostridiaceae	0.5777	0.031	secom_pearson1
f__Muribaculaceae	f__Clostridiaceae	-0.6464	<0.001	secom_pearson1
f__Prevotellaceae	f__Clostridiaceae	-0.5502	0.002	secom_pearson1
f__Rhizobiaceae	f__Clostridiaceae	0.622	0.001	secom_pearson1
f__Sphingomonadaceae	f__Clostridiaceae	0.5637	0.010	secom_pearson1
f__Streptococcaceae	f__Clostridiaceae	-0.5274	0.014	secom_pearson1
Not_Assigned	f__Clostridiaceae	-0.6876	<0.001	secom_pearson1
f__Acidaminococcaceae	f__Comamonadaceae	-0.586	1000	secom_pearson1
f__Clostridiaceae	f__Comamonadaceae	0.5237	0.021	secom_pearson1
f__Eggerthellaceae	f__Comamonadaceae	-0.4768	0.019	secom_pearson1
f__Propionibacteriaceae	f__Comamonadaceae	0.3779	0.040	secom_pearson1
f__Sphingomonadaceae	f__Comamonadaceae	0.6518	<0.001	secom_pearson1
Not_Assigned	f__Comamonadaceae	-0.3409	0.049	secom_pearson1
f__Anaerovoracaceae	f__Desulfovibrionaceae	-0.5657	0.001	secom_pearson1
f__Bacteroidales_RF16_group	f__Desulfovibrionaceae	0.4248	0.031	secom_pearson1
f__Christensenellaceae	f__Desulfovibrionaceae	-0.3678	0.025	secom_pearson1
f__Enterobacteriaceae	f__Desulfovibrionaceae	0.5943	0.001	secom_pearson1
f__Moraxellaceae	f__Desulfovibrionaceae	0.5025	<0.001	secom_pearson1
f__Rhodobacteraceae	f__Desulfovibrionaceae	0.4777	<0.001	secom_pearson1
f__Anaerovoracaceae	f__Eggerthellaceae	0.4225	<0.001	secom_pearson1
f__Caulobacteraceae	f__Eggerthellaceae	-0.5172	<0.001	secom_pearson1
f__Christensenellaceae	f__Eggerthellaceae	0.5795	<0.001	secom_pearson1
f__Clostridiaceae	f__Eggerthellaceae	0.5011	<0.001	secom_pearson1
f__Comamonadaceae	f__Eggerthellaceae	-0.4768	<0.001	secom_pearson1
f__Lachnospiraceae	f__Eggerthellaceae	0.4736	<0.001	secom_pearson1
f__Muribaculaceae	f__Eggerthellaceae	-0.4595	<0.001	secom_pearson1
f__Desulfovibrionaceae	f__Enterobacteriaceae	0.5943	<0.001	secom_pearson1
f__Lachnospiraceae	f__Enterobacteriaceae	-0.3908	<0.001	secom_pearson1
f__Moraxellaceae	f__Enterobacteriaceae	0.6854	<0.001	secom_pearson1
f__Oscillospiraceae	f__Enterobacteriaceae	-0.387	0.038	secom_pearson1
f__WCHB1_41	f__Enterobacteriaceae	0.3989	0.029	secom_pearson1
Not_Assigned	f__Enterobacteriaceae	-0.3637	0.048	secom_pearson1
f__Acidaminococcaceae	f__Erysipelotrichaceae	-0.4553	0.019	secom_pearson1
f__Alcaligenaceae	f__Erysipelotrichaceae	0.5733	0.010	secom_pearson1
f__Anaerovoracaceae	f__Erysipelotrichaceae	-0.5466	0.003	secom_pearson1
f__Lactobacillaceae	f__Erysipelotrichaceae	0.7319	<0.001	secom_pearson1
f__Oscillospiraceae	f__Erysipelotrichaceae	-0.3922	0.039	secom_pearson1
f__Sphingomonadaceae	f__Erysipelotrichaceae	0.5345	<0.001	secom_pearson1
f__Staphylococcaceae	f__Erysipelotrichaceae	0.5307	0.042	secom_pearson1
f__WCHB1_41	f__Erysipelotrichaceae	0.6012	0.001	secom_pearson1
Not_Assigned	f__Erysipelotrichaceae	-0.3794	0.047	secom_pearson1
f__Acidaminococcaceae	f__Eubacterium_coprostanoligenes_group	-0.5746	0.003	secom_pearson1
f__Akkermansiaceae	f__Eubacterium_coprostanoligenes_group	0.5972	0.001	secom_pearson1
f__Lactobacillaceae	f__Eubacterium_coprostanoligenes_group	0.5456	0.003	secom_pearson1
f__p_251_o5	f__Eubacterium_coprostanoligenes_group	0.4529	0.016	secom_pearson1
f__Spirochaetaceae	f__Eubacterium_coprostanoligenes_group	0.5474	0.004	secom_pearson1
f__Streptococcaceae	f__Eubacterium_coprostanoligenes_group	-0.518	0.019	secom_pearson1
f__Acidaminococcaceae	f__Lachnospiraceae	-0.4459	<0.001	secom_pearson1
f__Akkermansiaceae	f__Lachnospiraceae	0.5177	<0.001	secom_pearson1
f__Bacteroidaceae	f__Lachnospiraceae	-0.4405	0.022	secom_pearson1
f__Christensenellaceae	f__Lachnospiraceae	0.6717	<0.001	secom_pearson1
f__Clostridiaceae	f__Lachnospiraceae	0.6128	<0.001	secom_pearson1
f__Eggerthellaceae	f__Lachnospiraceae	0.4736	0.004	secom_pearson1
f__Enterobacteriaceae	f__Lachnospiraceae	-0.3908	0.033	secom_pearson1
f__Lactobacillaceae	f__Lachnospiraceae	0.5013	0.001	secom_pearson1
f__Neisseriaceae	f__Lachnospiraceae	-0.3924	0.032	secom_pearson1
f__Propionibacteriaceae	f__Lachnospiraceae	-0.406	0.021	secom_pearson1
f__Ruminococcaceae	f__Lachnospiraceae	0.3523	<0.001	secom_pearson1
f__Streptococcaceae	f__Lachnospiraceae	-0.6819	<0.001	secom_pearson1
f__Acidaminococcaceae	f__Lactobacillaceae	-0.5579	0.001	secom_pearson1
f__Akkermansiaceae	f__Lactobacillaceae	0.6186	<0.001	secom_pearson1
f__Anaerovoracaceae	f__Lactobacillaceae	-0.523	0.002	secom_pearson1
f__Erysipelotrichaceae	f__Lactobacillaceae	0.7319	<0.001	secom_pearson1
f__Eubacterium_coprostanoligenes_group	f__Lactobacillaceae	0.5456	0.003	secom_pearson1
f__Lachnospiraceae	f__Lactobacillaceae	0.5013	0.001	secom_pearson1
f__Oscillospiraceae	f__Lactobacillaceae	-0.4746	0.003	secom_pearson1
f__Sphingomonadaceae	f__Lactobacillaceae	0.4277	0.023	secom_pearson1
f__Spirochaetaceae	f__Lactobacillaceae	0.3881	<0.001	secom_pearson1
f__Streptococcaceae	f__Lactobacillaceae	-0.4684	0.021	secom_pearson1
f__WCHB1_41	f__Lactobacillaceae	0.6837	<0.001	secom_pearson1
f__Acidaminococcaceae	f__Micrococcaceae	-0.4921	0.038	secom_pearson1
f__Clostridiaceae	f__Micrococcaceae	0.5777	0.031	secom_pearson1
f__Muribaculaceae	f__Micrococcaceae	-0.5282	0.014	secom_pearson1
f__p_251_o5	f__Micrococcaceae	-0.4645	0.022	secom_pearson1
f__Pirellulaceae	f__Micrococcaceae	0.5601	0.047	secom_pearson1
f__Prevotellaceae	f__Micrococcaceae	-0.4912	0.013	secom_pearson1
f__Rhizobiaceae	f__Micrococcaceae	0.5171	0.006	secom_pearson1
f__Sphingomonadaceae	f__Micrococcaceae	0.5216	1000	secom_pearson1
Not_Assigned	f__Micrococcaceae	-0.5412	0.004	secom_pearson1
f__Alcaligenaceae	f__Moraxellaceae	0.4476	0.007	secom_pearson1
f__Anaerovoracaceae	f__Moraxellaceae	-0.5617	0.002	secom_pearson1
f__Caulobacteraceae	f__Moraxellaceae	0.4974	0.011	secom_pearson1
f__Desulfovibrionaceae	f__Moraxellaceae	0.5025	0.006	secom_pearson1
f__Enterobacteriaceae	f__Moraxellaceae	0.6854	<0.001	secom_pearson1
f__Muribaculaceae	f__Moraxellaceae	-0.5163	0.004	secom_pearson1
f__Prevotellaceae	f__Moraxellaceae	-0.4577	0.004	secom_pearson1
f__Rhodobacteraceae	f__Moraxellaceae	0.5088	0.006	secom_pearson1
f__Staphylococcaceae	f__Moraxellaceae	0.4191	1000	secom_pearson1
Not_Assigned	f__Moraxellaceae	-0.6324	<0.001	secom_pearson1
f__Bacteroidaceae	f__Muribaculaceae	0.4656	0.022	secom_pearson1
f__Clostridiaceae	f__Muribaculaceae	-0.6464	<0.001	secom_pearson1
f__Eggerthellaceae	f__Muribaculaceae	-0.4595	0.007	secom_pearson1
f__Micrococcaceae	f__Muribaculaceae	-0.5282	0.014	secom_pearson1
f__Moraxellaceae	f__Muribaculaceae	-0.5163	0.004	secom_pearson1
f__p_251_o5	f__Muribaculaceae	0.3522	0.030	secom_pearson1
f__Prevotellaceae	f__Muribaculaceae	0.5745	<0.001	secom_pearson1
f__Rhizobiaceae	f__Muribaculaceae	-0.761	<0.001	secom_pearson1
f__Streptococcaceae	f__Muribaculaceae	0.431	1000	secom_pearson1
Not_Assigned	f__Muribaculaceae	0.6147	<0.001	secom_pearson1
f__Alcaligenaceae	f__Neisseriaceae	0.4575	0.014	secom_pearson1
f__Lachnospiraceae	f__Neisseriaceae	-0.3924	0.032	secom_pearson1
Not_Assigned	f__Neisseriaceae	-0.4467	0.013	secom_pearson1
f__Akkermansiaceae	f__Oscillospiraceae	-0.4363	0.003	secom_pearson1
f__Alcaligenaceae	f__Oscillospiraceae	-0.524	0.001	secom_pearson1
f__Anaerovoracaceae	f__Oscillospiraceae	0.6518	<0.001	secom_pearson1
f__Enterobacteriaceae	f__Oscillospiraceae	-0.387	0.038	secom_pearson1
f__Erysipelotrichaceae	f__Oscillospiraceae	-0.3922	0.039	secom_pearson1
f__Lactobacillaceae	f__Oscillospiraceae	-0.4746	<0.001	secom_pearson1
f__Rhizobiaceae	f__Oscillospiraceae	-0.5001	0.001	secom_pearson1
f__Rikenellaceae	f__Oscillospiraceae	0.5241	0.001	secom_pearson1
f__Ruminococcaceae	f__Oscillospiraceae	0.376	0.020	secom_pearson1
f__Sphingomonadaceae	f__Oscillospiraceae	-0.4427	0.009	secom_pearson1
f__Spirochaetaceae	f__Oscillospiraceae	-0.4042	0.010	secom_pearson1
f__Staphylococcaceae	f__Oscillospiraceae	-0.5296	0.003	secom_pearson1
Not_Assigned	f__Oscillospiraceae	0.458	0.001	secom_pearson1
f__Eubacterium_coprostanoligenes_group	f__p_251_o5	0.4529	0.016	secom_pearson1
f__Micrococcaceae	f__p_251_o5	-0.4645	0.022	secom_pearson1
f__Muribaculaceae	f__p_251_o5	0.3522	<0.001	secom_pearson1
f__Prevotellaceae	f__p_251_o5	0.4413	<0.001	secom_pearson1
f__Rikenellaceae	f__p_251_o5	-0.3618	<0.001	secom_pearson1
f__Streptococcaceae	f__p_251_o5	-0.4213	<0.001	secom_pearson1
Not_Assigned	f__p_251_o5	0.3501	<0.001	secom_pearson1
f__Micrococcaceae	f__Pirellulaceae	0.5601	<0.001	secom_pearson1
f__Prevotellaceae	f__Pirellulaceae	-0.4762	<0.001	secom_pearson1
f__Acidaminococcaceae	f__Prevotellaceae	0.3484	<0.001	secom_pearson1
f__Clostridiaceae	f__Prevotellaceae	-0.5502	<0.001	secom_pearson1
f__Micrococcaceae	f__Prevotellaceae	-0.4912	<0.001	secom_pearson1
f__Moraxellaceae	f__Prevotellaceae	-0.4577	<0.001	secom_pearson1
f__Muribaculaceae	f__Prevotellaceae	0.5745	<0.001	secom_pearson1
f__p_251_o5	f__Prevotellaceae	0.4413	0.003	secom_pearson1
f__Pirellulaceae	f__Prevotellaceae	-0.4762	0.016	secom_pearson1
f__Rhizobiaceae	f__Prevotellaceae	-0.3935	0.011	secom_pearson1
f__Rhodobacteraceae	f__Prevotellaceae	-0.3885	0.041	secom_pearson1
f__Sphingomonadaceae	f__Prevotellaceae	-0.4134	0.015	secom_pearson1
Not_Assigned	f__Prevotellaceae	0.4466	0.002	secom_pearson1
f__Akkermansiaceae	f__Propionibacteriaceae	-0.464	0.011	secom_pearson1
f__Comamonadaceae	f__Propionibacteriaceae	0.3779	0.040	secom_pearson1
f__Lachnospiraceae	f__Propionibacteriaceae	-0.406	1000	secom_pearson1
f__Rhizobiaceae	f__Propionibacteriaceae	0.3786	0.033	secom_pearson1
Not_Assigned	f__Propionibacteriaceae	-0.3871	0.029	secom_pearson1
f__Bacteroidaceae	f__Rhizobiaceae	-0.4438	0.039	secom_pearson1
f__Clostridiaceae	f__Rhizobiaceae	0.622	0.001	secom_pearson1
f__Micrococcaceae	f__Rhizobiaceae	0.5171	0.006	secom_pearson1
f__Muribaculaceae	f__Rhizobiaceae	-0.761	<0.001	secom_pearson1
f__Oscillospiraceae	f__Rhizobiaceae	-0.5001	0.001	secom_pearson1
f__Prevotellaceae	f__Rhizobiaceae	-0.3935	0.011	secom_pearson1
f__Propionibacteriaceae	f__Rhizobiaceae	0.3786	0.033	secom_pearson1
f__Sphingomonadaceae	f__Rhizobiaceae	0.3642	1000	secom_pearson1
f__Staphylococcaceae	f__Rhizobiaceae	0.3778	0.036	secom_pearson1
Not_Assigned	f__Rhizobiaceae	-0.3821	0.011	secom_pearson1
f__Anaerovoracaceae	f__Rhodobacteraceae	-0.4525	0.035	secom_pearson1
f__Desulfovibrionaceae	f__Rhodobacteraceae	0.4777	0.021	secom_pearson1
f__Moraxellaceae	f__Rhodobacteraceae	0.5088	0.006	secom_pearson1
f__Prevotellaceae	f__Rhodobacteraceae	-0.3885	0.041	secom_pearson1
Not_Assigned	f__Rhodobacteraceae	-0.5198	0.003	secom_pearson1
f__Alcaligenaceae	f__Rikenellaceae	-0.5875	0.001	secom_pearson1
f__Anaerovoracaceae	f__Rikenellaceae	0.4507	0.008	secom_pearson1
f__Bacteroidales_RF16_group	f__Rikenellaceae	0.4484	<0.001	secom_pearson1
f__Caulobacteraceae	f__Rikenellaceae	-0.4763	0.019	secom_pearson1
f__Oscillospiraceae	f__Rikenellaceae	0.5241	0.001	secom_pearson1
f__p_251_o5	f__Rikenellaceae	-0.3618	0.024	secom_pearson1
f__Spirochaetaceae	f__Rikenellaceae	-0.5648	<0.001	secom_pearson1
f__Staphylococcaceae	f__Rikenellaceae	-0.5259	0.007	secom_pearson1
Not_Assigned	f__Rikenellaceae	0.4659	0.002	secom_pearson1
f__Alcaligenaceae	f__Ruminococcaceae	-0.4494	0.013	secom_pearson1
f__Christensenellaceae	f__Ruminococcaceae	0.3526	0.030	secom_pearson1
f__Lachnospiraceae	f__Ruminococcaceae	0.3523	0.026	secom_pearson1
f__Oscillospiraceae	f__Ruminococcaceae	0.376	<0.001	secom_pearson1
f__Acidaminococcaceae	f__Sphingomonadaceae	-0.5469	0.003	secom_pearson1
f__Alcaligenaceae	f__Sphingomonadaceae	0.3769	0.031	secom_pearson1
f__Anaerovoracaceae	f__Sphingomonadaceae	-0.5163	0.010	secom_pearson1
f__Bacteroidaceae	f__Sphingomonadaceae	-0.5011	0.040	secom_pearson1
f__Caulobacteraceae	f__Sphingomonadaceae	0.5806	0.002	secom_pearson1
f__Clostridiaceae	f__Sphingomonadaceae	0.5637	0.010	secom_pearson1
f__Comamonadaceae	f__Sphingomonadaceae	0.6518	<0.001	secom_pearson1
f__Erysipelotrichaceae	f__Sphingomonadaceae	0.5345	0.022	secom_pearson1
f__Lactobacillaceae	f__Sphingomonadaceae	0.4277	0.023	secom_pearson1
f__Micrococcaceae	f__Sphingomonadaceae	0.5216	<0.001	secom_pearson1
f__Oscillospiraceae	f__Sphingomonadaceae	-0.4427	0.009	secom_pearson1
f__Prevotellaceae	f__Sphingomonadaceae	-0.4134	0.015	secom_pearson1
f__Rhizobiaceae	f__Sphingomonadaceae	0.3642	0.029	secom_pearson1
f__Streptococcaceae	f__Sphingomonadaceae	-0.6407	0.010	secom_pearson1
f__WCHB1_41	f__Sphingomonadaceae	0.4071	0.023	secom_pearson1
Not_Assigned	f__Sphingomonadaceae	-0.4591	0.005	secom_pearson1
f__Akkermansiaceae	f__Spirochaetaceae	0.3646	0.021	secom_pearson1
f__Alcaligenaceae	f__Spirochaetaceae	0.432	0.014	secom_pearson1
f__Anaerovoracaceae	f__Spirochaetaceae	-0.3752	0.038	secom_pearson1
f__Caulobacteraceae	f__Spirochaetaceae	0.6019	<0.001	secom_pearson1
f__Eubacterium_coprostanoligenes_group	f__Spirochaetaceae	0.5474	0.004	secom_pearson1
f__Lactobacillaceae	f__Spirochaetaceae	0.3881	0.023	secom_pearson1
f__Oscillospiraceae	f__Spirochaetaceae	-0.4042	0.010	secom_pearson1
f__Rikenellaceae	f__Spirochaetaceae	-0.5648	<0.001	secom_pearson1
f__Streptococcaceae	f__Spirochaetaceae	-0.4325	0.035	secom_pearson1
f__WCHB1_41	f__Spirochaetaceae	0.4113	0.010	secom_pearson1
f__Alcaligenaceae	f__Staphylococcaceae	0.3728	0.039	secom_pearson1
f__Erysipelotrichaceae	f__Staphylococcaceae	0.5307	0.042	secom_pearson1
f__Moraxellaceae	f__Staphylococcaceae	0.4191	0.026	secom_pearson1
f__Oscillospiraceae	f__Staphylococcaceae	-0.5296	<0.001	secom_pearson1
f__Rhizobiaceae	f__Staphylococcaceae	0.3778	0.036	secom_pearson1
f__Rikenellaceae	f__Staphylococcaceae	-0.5259	0.007	secom_pearson1
Not_Assigned	f__Staphylococcaceae	-0.691	<0.001	secom_pearson1
f__Akkermansiaceae	f__Streptococcaceae	-0.7187	<0.001	secom_pearson1
f__Bacteroidaceae	f__Streptococcaceae	0.6546	0.002	secom_pearson1
f__Christensenellaceae	f__Streptococcaceae	-0.4189	0.033	secom_pearson1
f__Clostridiaceae	f__Streptococcaceae	-0.5274	0.014	secom_pearson1
f__Eubacterium_coprostanoligenes_group	f__Streptococcaceae	-0.518	0.019	secom_pearson1
f__Lachnospiraceae	f__Streptococcaceae	-0.6819	<0.001	secom_pearson1
f__Lactobacillaceae	f__Streptococcaceae	-0.4684	<0.001	secom_pearson1
f__Muribaculaceae	f__Streptococcaceae	0.431	0.028	secom_pearson1
f__p_251_o5	f__Streptococcaceae	-0.4213	0.032	secom_pearson1
f__Sphingomonadaceae	f__Streptococcaceae	-0.6407	0.010	secom_pearson1
f__Spirochaetaceae	f__Streptococcaceae	-0.4325	0.035	secom_pearson1
f__WCHB1_41	f__Streptococcaceae	-0.3976	0.049	secom_pearson1
f__Akkermansiaceae	f__WCHB1_41	0.5067	0.001	secom_pearson1
f__Anaerovoracaceae	f__WCHB1_41	-0.5496	0.001	secom_pearson1
f__Bacteroidaceae	f__WCHB1_41	-0.5024	0.011	secom_pearson1
f__Enterobacteriaceae	f__WCHB1_41	0.3989	0.029	secom_pearson1
f__Erysipelotrichaceae	f__WCHB1_41	0.6012	<0.001	secom_pearson1
f__Lactobacillaceae	f__WCHB1_41	0.6837	<0.001	secom_pearson1
f__Sphingomonadaceae	f__WCHB1_41	0.4071	<0.001	secom_pearson1
f__Spirochaetaceae	f__WCHB1_41	0.4113	<0.001	secom_pearson1
f__Streptococcaceae	f__WCHB1_41	-0.3976	<0.001	secom_pearson1

## Sheet: correlation_table_genus_biome_s
Taxon1	Taxon2	Correlation	P.value	Method
g__Delftia	g__Achromobacter	0.4733	0.0095	secom_pearson1
g__Rikenellaceae_RC9_gut_group	g__Achromobacter	-0.5033	0.0039	secom_pearson1
g__Staphylococcus	g__Achromobacter	0.418	0.0193	secom_pearson1
g__Akkermansia	g__Acinetobacter	-0.4687	0.0241	secom_pearson1
g__Cutibacterium	g__Acinetobacter	0.5516	0.0064	secom_pearson1
g__Escherichia_Shigella	g__Acinetobacter	0.6473	0.0123	secom_pearson1
g__Rikenellaceae_RC9_gut_group	g__Acinetobacter	-0.5723	0.0067	secom_pearson1
g__Staphylococcus	g__Acinetobacter	0.5092	0.0184	secom_pearson1
Not_Assigned	g__Acinetobacter	-0.521	0.0053	secom_pearson1
g__Acinetobacter	g__Akkermansia	-0.4687	0.0241	secom_pearson1
g__Bacteroidales_RF16_group	g__Akkermansia	0.4596	0.0106	secom_pearson1
g__Bacteroides	g__Akkermansia	-0.5226	0.0074	secom_pearson1
g__Cutibacterium	g__Akkermansia	-0.3952	0.0339	secom_pearson1
g__Eubacterium_coprostanoligenes_group	g__Akkermansia	0.5875	0.001	secom_pearson1
g__Lactobacillus	g__Akkermansia	0.6421	0	secom_pearson1
g__Paracoccus	g__Akkermansia	0.4097	0.0338	secom_pearson1
g__Streptococcus	g__Akkermansia	-0.6133	0.0011	secom_pearson1
g__WCHB1_41	g__Akkermansia	0.5364	0.0003	secom_pearson1
g__Cutibacterium	g__Alloprevotella	0.6324	0.0114	secom_pearson1
g__Family_XIII_AD3011_group	g__Alloprevotella	-0.5566	0.0108	secom_pearson1
g__Lachnospiraceae_ND3007_group	g__Alloprevotella	-0.562	0.0152	secom_pearson1
g__p_251_o5	g__Alloprevotella	0.5364	0.0039	secom_pearson1
g__Prevotella	g__Alloprevotella	0.3989	0.0393	secom_pearson1
g__Rikenellaceae_RC9_gut_group	g__Alloprevotella	-0.4385	0.0221	secom_pearson1
g__Treponema	g__Alloprevotella	0.4583	0.0186	secom_pearson1
g__Bacteroides	g__Allorhizobium_Neorhizobium_Pararhizobium_Rhizobium	-0.4442	0.0384	secom_pearson1
g__Lachnospiraceae_ND3007_group	g__Allorhizobium_Neorhizobium_Pararhizobium_Rhizobium	0.4243	0.0307	secom_pearson1
g__Muribaculaceae	g__Allorhizobium_Neorhizobium_Pararhizobium_Rhizobium	-0.7897	0	secom_pearson1
g__NK4A214_group	g__Allorhizobium_Neorhizobium_Pararhizobium_Rhizobium	-0.3523	0.0443	secom_pearson1
g__Prevotella	g__Allorhizobium_Neorhizobium_Pararhizobium_Rhizobium	-0.3388	0.05	secom_pearson1
Not_Assigned	g__Allorhizobium_Neorhizobium_Pararhizobium_Rhizobium	-0.3405	0.0237	secom_pearson1
g__Akkermansia	g__Bacteroidales_RF16_group	0.4596	0.0106	secom_pearson1
g__Blautia	g__Bacteroidales_RF16_group	-0.435	0.0298	secom_pearson1
g__Lachnospiraceae_ND3007_group	g__Bacteroidales_RF16_group	0.5964	0.0013	secom_pearson1
g__Rikenellaceae_RC9_gut_group	g__Bacteroidales_RF16_group	0.4523	0.0138	secom_pearson1
g__uncultured	g__Bacteroidales_RF16_group	0.5493	0.0017	secom_pearson1
g__Akkermansia	g__Bacteroides	-0.5226	0.0074	secom_pearson1
g__Allorhizobium_Neorhizobium_Pararhizobium_Rhizobium	g__Bacteroides	-0.4442	0.0384	secom_pearson1
g__Blautia	g__Bacteroides	-0.5149	0.0119	secom_pearson1
g__Muribaculaceae	g__Bacteroides	0.464	0.0224	secom_pearson1
g__Phascolarctobacterium	g__Bacteroides	0.4678	0.0159	secom_pearson1
g__Streptococcus	g__Bacteroides	0.6637	0.0019	secom_pearson1
g__WCHB1_41	g__Bacteroides	-0.4453	0.0257	secom_pearson1
g__Bacteroidales_RF16_group	g__Blautia	-0.435	0.0298	secom_pearson1
g__Bacteroides	g__Blautia	-0.5149	0.0119	secom_pearson1
g__Escherichia_Shigella	g__Blautia	-0.4777	0.0182	secom_pearson1
g__Phascolarctobacterium	g__Blautia	-0.4127	0.021	secom_pearson1
g__Rikenellaceae_RC9_gut_group	g__Blautia	-0.461	0.0069	secom_pearson1
g__Streptococcus	g__Blautia	-0.4954	0.0162	secom_pearson1
g__Treponema	g__Blautia	0.5894	0.0012	secom_pearson1
g__Family_XIII_AD3011_group	g__Christensenellaceae_R_7_group	0.5852	0.0005	secom_pearson1
g__UCG_005	g__Christensenellaceae_R_7_group	0.5984	0	secom_pearson1
Not_Assigned	g__Christensenellaceae_R_7_group	0.4315	0.0031	secom_pearson1
g__Acinetobacter	g__Cutibacterium	0.5516	0.0064	secom_pearson1
g__Akkermansia	g__Cutibacterium	-0.3952	0.0339	secom_pearson1
g__Alloprevotella	g__Cutibacterium	0.6324	0.0114	secom_pearson1
g__Delftia	g__Cutibacterium	0.4581	0.0163	secom_pearson1
g__Paracoccus	g__Cutibacterium	-0.4682	0.0183	secom_pearson1
g__Rikenellaceae_RC9_gut_group	g__Cutibacterium	-0.4033	0.0411	secom_pearson1
Not_Assigned	g__Cutibacterium	-0.4533	0.0092	secom_pearson1
g__Achromobacter	g__Delftia	0.4733	0.0095	secom_pearson1
g__Cutibacterium	g__Delftia	0.4581	0.0163	secom_pearson1
g__Prevotella	g__Delftia	-0.4912	0.0127	secom_pearson1
g__Staphylococcus	g__Delftia	0.4938	0.0142	secom_pearson1
Not_Assigned	g__Delftia	-0.4748	0.007	secom_pearson1
g__Acinetobacter	g__Escherichia_Shigella	0.6473	0.0123	secom_pearson1
g__Blautia	g__Escherichia_Shigella	-0.4777	0.0182	secom_pearson1
g__Lachnospiraceae_ND3007_group	g__Escherichia_Shigella	0.58	0.0047	secom_pearson1
g__Prevotella	g__Escherichia_Shigella	-0.4129	0.036	secom_pearson1
g__Treponema	g__Escherichia_Shigella	-0.5197	0.0092	secom_pearson1
g__uncultured	g__Escherichia_Shigella	0.5855	0.0011	secom_pearson1
g__WCHB1_41	g__Escherichia_Shigella	0.4646	0.0127	secom_pearson1
Not_Assigned	g__Escherichia_Shigella	-0.6363	0.0003	secom_pearson1
g__Akkermansia	g__Eubacterium_coprostanoligenes_group	0.5875	0.001	secom_pearson1
g__Lactobacillus	g__Eubacterium_coprostanoligenes_group	0.5552	0.0026	secom_pearson1
g__p_251_o5	g__Eubacterium_coprostanoligenes_group	0.4576	0.0144	secom_pearson1
g__Phascolarctobacterium	g__Eubacterium_coprostanoligenes_group	-0.5521	0.0042	secom_pearson1
g__Treponema	g__Eubacterium_coprostanoligenes_group	0.4044	0.05	secom_pearson1
g__Alloprevotella	g__Family_XIII_AD3011_group	-0.5566	0.0108	secom_pearson1
g__Christensenellaceae_R_7_group	g__Family_XIII_AD3011_group	0.5852	0.0005	secom_pearson1
g__Muribaculaceae	g__Family_XIII_AD3011_group	-0.5429	0.0023	secom_pearson1
g__p_251_o5	g__Family_XIII_AD3011_group	-0.4689	0.009	secom_pearson1
g__UCG_005	g__Family_XIII_AD3011_group	0.3676	0.0419	secom_pearson1
g__Alloprevotella	g__Lachnospiraceae_ND3007_group	-0.562	0.0152	secom_pearson1
g__Allorhizobium_Neorhizobium_Pararhizobium_Rhizobium	g__Lachnospiraceae_ND3007_group	0.4243	0.0307	secom_pearson1
g__Bacteroidales_RF16_group	g__Lachnospiraceae_ND3007_group	0.5964	0.0013	secom_pearson1
g__Escherichia_Shigella	g__Lachnospiraceae_ND3007_group	0.58	0.0047	secom_pearson1
g__Lactobacillus	g__Lachnospiraceae_ND3007_group	0.4558	0.0169	secom_pearson1
g__Muribaculaceae	g__Lachnospiraceae_ND3007_group	-0.5268	0.004	secom_pearson1
g__Paracoccus	g__Lachnospiraceae_ND3007_group	0.4994	0.0295	secom_pearson1
g__Treponema	g__Lachnospiraceae_ND3007_group	-0.4524	0.0302	secom_pearson1
g__uncultured	g__Lachnospiraceae_ND3007_group	0.4351	0.0163	secom_pearson1
g__WCHB1_41	g__Lachnospiraceae_ND3007_group	0.4691	0.0089	secom_pearson1
Not_Assigned	g__Lachnospiraceae_ND3007_group	-0.3799	0.0384	secom_pearson1
g__Akkermansia	g__Lactobacillus	0.6421	0	secom_pearson1
g__Eubacterium_coprostanoligenes_group	g__Lactobacillus	0.5552	0.0026	secom_pearson1
g__Lachnospiraceae_ND3007_group	g__Lactobacillus	0.4558	0.0169	secom_pearson1
g__Phascolarctobacterium	g__Lactobacillus	-0.5277	0.0019	secom_pearson1
g__Streptococcus	g__Lactobacillus	-0.4868	0.0159	secom_pearson1
g__WCHB1_41	g__Lactobacillus	0.6882	0	secom_pearson1
g__Allorhizobium_Neorhizobium_Pararhizobium_Rhizobium	g__Muribaculaceae	-0.7897	0	secom_pearson1
g__Bacteroides	g__Muribaculaceae	0.464	0.0224	secom_pearson1
g__Family_XIII_AD3011_group	g__Muribaculaceae	-0.5429	0.0023	secom_pearson1
g__Lachnospiraceae_ND3007_group	g__Muribaculaceae	-0.5268	0.004	secom_pearson1
g__NK4A214_group	g__Muribaculaceae	0.437	0.0098	secom_pearson1
g__p_251_o5	g__Muribaculaceae	0.3568	0.0279	secom_pearson1
g__Prevotella	g__Muribaculaceae	0.4242	0.0111	secom_pearson1
g__Streptococcus	g__Muribaculaceae	0.4919	0.0107	secom_pearson1
g__UCG_005	g__Muribaculaceae	-0.4586	0.0043	secom_pearson1
g__Allorhizobium_Neorhizobium_Pararhizobium_Rhizobium	g__NK4A214_group	-0.3523	0.0443	secom_pearson1
g__Muribaculaceae	g__NK4A214_group	0.437	0.0098	secom_pearson1
g__p_251_o5	g__NK4A214_group	0.3891	0.0173	secom_pearson1
g__Staphylococcus	g__NK4A214_group	-0.4767	0.0249	secom_pearson1
g__Alloprevotella	g__p_251_o5	0.5364	0.0039	secom_pearson1
g__Eubacterium_coprostanoligenes_group	g__p_251_o5	0.4576	0.0144	secom_pearson1
g__Family_XIII_AD3011_group	g__p_251_o5	-0.4689	0.009	secom_pearson1
g__Muribaculaceae	g__p_251_o5	0.3568	0.0279	secom_pearson1
g__NK4A214_group	g__p_251_o5	0.3891	0.0173	secom_pearson1
g__Rikenellaceae_RC9_gut_group	g__p_251_o5	-0.3664	0.0218	secom_pearson1
g__Treponema	g__p_251_o5	0.4533	0.0081	secom_pearson1
g__Akkermansia	g__Paracoccus	0.4097	0.0338	secom_pearson1
g__Cutibacterium	g__Paracoccus	-0.4682	0.0183	secom_pearson1
g__Lachnospiraceae_ND3007_group	g__Paracoccus	0.4994	0.0295	secom_pearson1
g__Bacteroides	g__Phascolarctobacterium	0.4678	0.0159	secom_pearson1
g__Blautia	g__Phascolarctobacterium	-0.4127	0.021	secom_pearson1
g__Eubacterium_coprostanoligenes_group	g__Phascolarctobacterium	-0.5521	0.0042	secom_pearson1
g__Lactobacillus	g__Phascolarctobacterium	-0.5277	0.0019	secom_pearson1
g__Prevotella	g__Phascolarctobacterium	0.4739	0.0053	secom_pearson1
g__Ruminococcus	g__Phascolarctobacterium	-0.5798	0.0037	secom_pearson1
g__UCG_005	g__Phascolarctobacterium	-0.3297	0.0495	secom_pearson1
g__Alloprevotella	g__Prevotella	0.3989	0.0393	secom_pearson1
g__Allorhizobium_Neorhizobium_Pararhizobium_Rhizobium	g__Prevotella	-0.3388	0.05	secom_pearson1
g__Delftia	g__Prevotella	-0.4912	0.0127	secom_pearson1
g__Escherichia_Shigella	g__Prevotella	-0.4129	0.036	secom_pearson1
g__Muribaculaceae	g__Prevotella	0.4242	0.0111	secom_pearson1
g__Phascolarctobacterium	g__Prevotella	0.4739	0.0053	secom_pearson1
g__WCHB1_41	g__Prevotella	-0.3512	0.0331	secom_pearson1
Not_Assigned	g__Prevotella	0.4359	0.0055	secom_pearson1
g__Achromobacter	g__Rikenellaceae_RC9_gut_group	-0.5033	0.0039	secom_pearson1
g__Acinetobacter	g__Rikenellaceae_RC9_gut_group	-0.5723	0.0067	secom_pearson1
g__Alloprevotella	g__Rikenellaceae_RC9_gut_group	-0.4385	0.0221	secom_pearson1
g__Bacteroidales_RF16_group	g__Rikenellaceae_RC9_gut_group	0.4523	0.0138	secom_pearson1
g__Blautia	g__Rikenellaceae_RC9_gut_group	-0.461	0.0069	secom_pearson1
g__Cutibacterium	g__Rikenellaceae_RC9_gut_group	-0.4033	0.0411	secom_pearson1
g__p_251_o5	g__Rikenellaceae_RC9_gut_group	-0.3664	0.0218	secom_pearson1
g__Staphylococcus	g__Rikenellaceae_RC9_gut_group	-0.465	0.0192	secom_pearson1
g__Streptococcus	g__Rikenellaceae_RC9_gut_group	0.4957	0.0117	secom_pearson1
g__Treponema	g__Rikenellaceae_RC9_gut_group	-0.4822	0.0045	secom_pearson1
Not_Assigned	g__Rikenellaceae_RC9_gut_group	0.4387	0.0041	secom_pearson1
g__Phascolarctobacterium	g__Ruminococcus	-0.5798	0.0037	secom_pearson1
g__Achromobacter	g__Staphylococcus	0.418	0.0193	secom_pearson1
g__Acinetobacter	g__Staphylococcus	0.5092	0.0184	secom_pearson1
g__Delftia	g__Staphylococcus	0.4938	0.0142	secom_pearson1
g__NK4A214_group	g__Staphylococcus	-0.4767	0.0249	secom_pearson1
g__Rikenellaceae_RC9_gut_group	g__Staphylococcus	-0.465	0.0192	secom_pearson1
Not_Assigned	g__Staphylococcus	-0.4666	0.0071	secom_pearson1
g__Akkermansia	g__Streptococcus	-0.6133	0.0011	secom_pearson1
g__Bacteroides	g__Streptococcus	0.6637	0.0019	secom_pearson1
g__Blautia	g__Streptococcus	-0.4954	0.0162	secom_pearson1
g__Lactobacillus	g__Streptococcus	-0.4868	0.0159	secom_pearson1
g__Muribaculaceae	g__Streptococcus	0.4919	0.0107	secom_pearson1
g__Rikenellaceae_RC9_gut_group	g__Streptococcus	0.4957	0.0117	secom_pearson1
g__UCG_005	g__Streptococcus	-0.4737	0.0145	secom_pearson1
g__Alloprevotella	g__Treponema	0.4583	0.0186	secom_pearson1
g__Blautia	g__Treponema	0.5894	0.0012	secom_pearson1
g__Escherichia_Shigella	g__Treponema	-0.5197	0.0092	secom_pearson1
g__Eubacterium_coprostanoligenes_group	g__Treponema	0.4044	0.05	secom_pearson1
g__Lachnospiraceae_ND3007_group	g__Treponema	-0.4524	0.0302	secom_pearson1
g__p_251_o5	g__Treponema	0.4533	0.0081	secom_pearson1
g__Rikenellaceae_RC9_gut_group	g__Treponema	-0.4822	0.0045	secom_pearson1
g__Christensenellaceae_R_7_group	g__UCG_005	0.5984	0	secom_pearson1
g__Family_XIII_AD3011_group	g__UCG_005	0.3676	0.0419	secom_pearson1
g__Muribaculaceae	g__UCG_005	-0.4586	0.0043	secom_pearson1
g__Phascolarctobacterium	g__UCG_005	-0.3297	0.0495	secom_pearson1
g__Streptococcus	g__UCG_005	-0.4737	0.0145	secom_pearson1
g__Bacteroidales_RF16_group	g__uncultured	0.5493	0.0017	secom_pearson1
g__Escherichia_Shigella	g__uncultured	0.5855	0.0011	secom_pearson1
g__Lachnospiraceae_ND3007_group	g__uncultured	0.4351	0.0163	secom_pearson1
g__Akkermansia	g__WCHB1_41	0.5364	0.0003	secom_pearson1
g__Bacteroides	g__WCHB1_41	-0.4453	0.0257	secom_pearson1
g__Escherichia_Shigella	g__WCHB1_41	0.4646	0.0127	secom_pearson1
g__Lachnospiraceae_ND3007_group	g__WCHB1_41	0.4691	0.0089	secom_pearson1
g__Lactobacillus	g__WCHB1_41	0.6882	0	secom_pearson1
g__Prevotella	g__WCHB1_41	-0.3512	0.0331	secom_pearson1
Not_Assigned	g__WCHB1_41	-0.5059	0.0006	secom_pearson1
g__Acinetobacter	Not_Assigned	-0.521	0.0053	secom_pearson1
g__Allorhizobium_Neorhizobium_Pararhizobium_Rhizobium	Not_Assigned	-0.3405	0.0237	secom_pearson1
g__Christensenellaceae_R_7_group	Not_Assigned	0.4315	0.0031	secom_pearson1
g__Cutibacterium	Not_Assigned	-0.4533	0.0092	secom_pearson1
g__Delftia	Not_Assigned	-0.4748	0.007	secom_pearson1
g__Escherichia_Shigella	Not_Assigned	-0.6363	0.0003	secom_pearson1
g__Lachnospiraceae_ND3007_group	Not_Assigned	-0.3799	0.0384	secom_pearson1
g__Prevotella	Not_Assigned	0.4359	0.0055	secom_pearson1
g__Rikenellaceae_RC9_gut_group	Not_Assigned	0.4387	0.0041	secom_pearson1
g__Staphylococcus	Not_Assigned	-0.4666	0.0071	secom_pearson1
g__WCHB1_41	Not_Assigned	-0.5059	0.0006	secom_pearson1
