# Supplementary material for: Beyond the host: Unveiling the independent microbiome of equine gastrointestinal nematodes
Source: PLoS One. 2026 Feb 10;21(2):e0339596. doi: 10.1371/journal.pone.0339596 (PMC12890152; doi:10.1371/journal.pone.0339596)
Supplement: S2 Table — (XLSX) [file pone.0339596.s013.xlsx]

## Sheet: Summary of Sequencing Reads ...
Biome	sample-id	input reads	filtered	percentage of input passed filter	denoised	non-chimeric	percentage of input non-chimeric	features after filtering
nematode	1	60114	58637	97.54	58537	57443	95.56	46938
nematode	2	66949	64814	96.81	64497	62171	92.86	55536
nematode	3	98743	95345	96.56	94995	92576	93.75	80578
nematode	4	12895	12272	95.17	12225	10891	84.46	8127
nematode	5	21735	20715	95.31	20700	20193	92.91	16782
nematode	6	22911	22268	97.19	22114	21912	95.64	20179
nematode	7	153713	147562	96	146865	141841	92.28	114729
nematode	8	107744	104032	96.55	103487	100114	92.92	92012
nematode	9	86636	83755	96.67	83385	81685	94.29	75143
nematode	10	48273	46429	96.18	46178	46044	95.38	41998
nematode	11	21098	20552	97.41	20410	20204	95.76	19162
nematode	12	192177	184337	95.92	183713	180983	94.18	120007
nematode	13	72280	70144	97.04	69930	67527	93.42	37049
nematode	14	39173	38231	97.6	38071	37737	96.33	20545
nematode	15	45003	43766	97.25	43642	42858	95.23	40021
nematode	16	391801	374763	95.65	374290	366825	93.63	346400
nematode	17	38660	37677	97.46	37624	36841	95.29	34501
nematode	18	92416	89462	96.8	89338	88596	95.87	85879
nematode	19	89027	86146	96.76	85880	84944	95.41	76883
nematode	20	17586	17135	97.44	17045	17013	96.74	15303
nematode	21	42450	41355	97.42	41091	40411	95.2	37020
nematode	22	81178	79189	97.55	79064	78003	96.09	74383
nematode	23	26910	26052	96.81	25984	25399	94.38	22653
nematode	24	23553	22988	97.6	22922	22556	95.77	20538
nematode	25	3154	3048	96.64	2988	2951	93.56	2635
nematode	26	68959	67287	97.58	67192	66340	96.2	51219
nematode	27	10735	10423	97.09	10390	10327	96.2	9742
nematode	28	18971	18500	97.52	18469	18255	96.23	15678
nematode	29	42601	41263	96.86	41020	40182	94.32	37213
nematode	30	41707	40884	98.03	40828	40497	97.1	38844
nematode	31	29584	28853	97.53	28752	28352	95.84	26466
nematode	32	24303	23585	97.05	23517	23025	94.74	11246
nematode	33	121537	118072	97.15	117876	116109	95.53	107748
nematode	34	43042	41560	96.56	41509	41509	96.44	40164
nematode	35	851084	790460	92.88	789000	765921	89.99	713441
nematode	36	252391	231541	91.74	229639	224408	88.91	196118
nematode	37	297895	266843	89.58	264642	243739	81.82	206171
nematode	38	61606	60646	98.44	60212	57727	93.7	56138
nematode	39	65888	64526	97.93	64124	58376	88.6	53277
nematode	40	266671	259323	97.24	258922	250472	93.93	229686
nematode	41	363649	351789	96.74	349956	297026	81.68	279574
nematode	42	70854	69098	97.52	68683	64548	91.1	61293
nematode	43	421189	404761	96.1	403555	342777	81.38	317576
faeces	44	104284	101103	96.95	100118	89101	85.44	79706
faeces	45	116773	112632	96.45	111104	97639	83.61	70976
faeces	46	102046	98773	96.79	98012	91493	89.66	84224
faeces	47	241164	231609	96.04	230154	208463	86.44	193195
faeces	48	86690	83782	96.65	82818	76472	88.21	73455
faeces	49	99380	95974	96.57	94757	84074	84.6	80162
faeces	53	35643	33629	94.35	33463	33281	93.37	26591
